# Supplementary material for: Human Vitamin K Epoxide Reductase as a Target of Its Redox Protein
Source: Int J Mol Sci. 2022 Mar 31;23(7):3899. doi: 10.3390/ijms23073899 (PMC8998853; doi:10.3390/ijms23073899)
Supplement: Supplementary file 1 [file ijms-23-03899-s001.zip]

Archive with 1 entries (1 files):
- ijms-1658853-supplementary.pdf
